# Supplementary material for: Partnering With Interpreter Services: Standardized Patient Cases to Improve Communication With Limited English Proficiency Patients
Source: MedEdPORTAL. 2019 May 20;15:10826. doi: 10.15766/mep_2374-8265.10826 (PMC6543860; doi:10.15766/mep_2374-8265.10826)
Supplement: Supplementary file 1 — A. Case 1 SP Information.docx B. Case 2 SP Information.docx C. Case 1 Resident Participant Information.docx D. Case 2 Resident Participant Information.docx E. Case 1 Physical Exam Sheet.docx F. Case 2 Physical Exam Sheet.docx G. UCI Interpreter Scale.docx H. UCI Interpreter Impact Rating Scale.docx I. Resident Session Evaluation Form.docx J. OSCE Workshop Schedule.docx K. UCI FORS Scale.docx L. Case 1 Observer Checklist.xlsx M. Case 2 Observer Checklist.xlsx [file mep-15-10826-s001.zip]

Archive with 14 entries (14 files):
- _Educational Summary Report_10826.pdf
- A. Case 1 SP Information.docx
- B. Case 2 SP Information.docx
- C. Case 1 Resident Participant Information.docx
- D. Case 2 Resident Participant Information.docx
- E. Case 1 Physical Exam Sheet.docx
- F. Case 2 Physical Exam Sheet.docx
- G. UCI Interpreter Scale.docx
- H. UCI Interpreter Impact Rating Scale.docx
- I. Resident Session Evaluation Form.docx
- J. OSCE Workshop Schedule.docx
- K. UCI FORS scale.docx
- L. Case 1 Observer Checklist.xlsx
- M. Case 2 Observer Checklist.xlsx
