# Supplementary material for: Partnering With Interpreter Services: Standardized Patient Cases to Improve Communication With Limited English Proficiency Patients
Source: MedEdPORTAL. 2019 May 20;15:10826. doi: 10.15766/mep_2374-8265.10826 (PMC6543860; doi:10.15766/mep_2374-8265.10826)
Supplement: Supplementary file 1 — A. Case 1 SP Information.docx B. Case 2 SP Information.docx C. Case 1 Resident Participant Information.docx D. Case 2 Resident Participant Information.docx E. Case 1 Physical Exam Sheet.docx F. Case 2 Physical Exam Sheet.docx G. UCI Interpreter Scale.docx H. UCI Interpreter Impact Rating Scale.docx I. Resident Session Evaluation Form.docx J. OSCE Workshop Schedule.docx K. UCI FORS Scale.docx L. Case 1 Observer Checklist.xlsx M. Case 2 Observer Checklist.xlsx [file mep-15-10826-s001.zip › L. Case 1 Observer Checklist.xlsx]

## Sheet: Sheet1
Faculty Observer Checklist: Abominal Pain
Allow some flexibility for synonyms, especially if the interview is being conducted through an interpreter
Item #	Did the physician identify the following:	YES	NO
	Symptom details
1	Abdominal pain began last night
2	Severity began at 5/10 but now 6/10
3	Pain originated in the upper, central part of the stomach
4	Pain now in RLQ
5	Pain is severe, sharp, and throbbing
6	Could not sleep due to pain
7	Subjective fever this AM
8	TUMS did not help
9	+ loss of appetite
10	+ Nausea
11	Vomiting x2
12	No blood in vomit
13	No blood in the stool
14	No diarrhea
15	No constipation
16	No painful urination
17	No headache
18	No recent trauma
19	No travel
20	No unusual meals
21	No sick contacts
22	Last menstrual period 2 week ago (female actors only)
23	No vaginal discharge (female actors only)
22a	No penile discharge (male actors only)
23a	No sexual difficulty OR no other sexual symptoms (male actors only)
	Emotional Impact of Illness
26	Feeling scared or worried
27	Concerned about missing work
28	Want to stay in USA
	Past Medical/Surgical History
29	Skin infection 2 months ago which was treated with antibiotics
30	Childhood asthma history – no albuterol inhaler use for 3 years
31	No abdominal surgeries
32	No history of sexually transmitted infection
33	No history of pregnancy (female actors only)
	Medications
34	Birth control pills (female actors only)
34a	None (male actors only)
	Allergies
35	Penicillin - rash as a child
	Family History
36	Mother in her 60's with high blood pressure and diabetes
37	Father died 2 years ago at 66 of a heart attack
38	3 older sisters healthy
	Social History
39	Alcohol consumption once or twice per week, 1-2 per occasion
40	History of cigarette smoking for several weeks, none currently
41	No drug history
42	Lives with roommate
43	Newly employed as an assistant chef in a local restaurant
44	Born in another country
45	Sexually active, monogamous with partner
46	Uses condoms most of the time
