# Supplementary material for: Partnering With Interpreter Services: Standardized Patient Cases to Improve Communication With Limited English Proficiency Patients
Source: MedEdPORTAL. 2019 May 20;15:10826. doi: 10.15766/mep_2374-8265.10826 (PMC6543860; doi:10.15766/mep_2374-8265.10826)
Supplement: Supplementary file 1 — A. Case 1 SP Information.docx B. Case 2 SP Information.docx C. Case 1 Resident Participant Information.docx D. Case 2 Resident Participant Information.docx E. Case 1 Physical Exam Sheet.docx F. Case 2 Physical Exam Sheet.docx G. UCI Interpreter Scale.docx H. UCI Interpreter Impact Rating Scale.docx I. Resident Session Evaluation Form.docx J. OSCE Workshop Schedule.docx K. UCI FORS Scale.docx L. Case 1 Observer Checklist.xlsx M. Case 2 Observer Checklist.xlsx [file mep-15-10826-s001.zip › M. Case 2 Observer Checklist.xlsx]

## Sheet: Sheet1
Faculty Observer Checklist: Back Pain
Allow some flexibility for synonyms, especially if the interview is being conducted through an interpreter
Item #	Did the physician identify the following:	YES	NO
	Symptom details
1	Back pain began two days ago
2	Pain was initially wrenching
3	Pain occurring in spasms
4	Pain does not radiate
5	Pain occurs in lower back, worse on right side
6	History of mild back pain resolved without treatment
7	Presently 6/10 pain
8	Ibuprofen provided minimal relief
9	Heating pad slight relief
10	Spent prior day in bed
11	No impact on sleep
12	Pain worse with activity (biking to work)
13	No fever
14	No changes in bowel habits
15	No changes with urinary habits
16	No difficulty walking
17	No symptoms in legs (numbness, weakness, tingling, etc.)
18	No numbness in groin area
	Emotional Impact of Illness
19	Feeling scared or worried
20	Concerned about losing job and impact on health insurance status
21	Son with behavioral problems
	Past Medical/Surgical History
22	Broke arm as a child
23	Childhood eczema history – has since resolved
24	Childhood history of ear infections
25	No surgical history
26	2 pregnancies, both vaginal deliveries (female actors only)
	Medications
27	Ibuprofen as needed for pain
28	Mirena IUD (female actors only)
	Allergies
29	Penicillin - rash as a child
	Family History
30	Mother has high blood pressure and arthritis
31	Father has diabetes and kidney problems
	Social History
32	Alcohol consumption 3-4 times per week, 1-2 drinks per occasion
33	Smokes several cigarettes per day, more when drinking alcohol
34	Marijuana use approximately once per month
35	Tried cocaine once about 10 years ago
36	Lives with significant other and children, ages seven and three
37	Works in a big-box store warehouse
38	Born outside of the country
39	Moved to town 5 years ago
40	Monogamous with significant other
